# Supplementary material for: Computational Effective Fault Detection by Means of Signature Functions
Source: PLoS One. 2016 Mar 7;11(3):e0150787. doi: 10.1371/journal.pone.0150787 (PMC4780824; doi:10.1371/journal.pone.0150787)
Supplement: S1 Dataset — MATLAB files. Sampling rate: fs = 65536 Hz; a.mat—6 training functions for healthy state; b.mat—6 training functions for misaligned dies; c.mat—6 training functions for resonance; av.mat—14 training functions for healthy state; bv.mat—14 training functions for misaligned dies; cv.mat—14 training functions for resonance. (ZIP) [file pone.0150787.s001.zip]

Archive with 7 entries (7 files):
- a.mat
- av.mat
- b.mat
- bv.mat
- c.mat
- cv.mat
- description.txt
